# Supplementary material for: Characterization of Brucella spp. and other abortigenic pathogens from aborted tissues of cattle and goats in Rwanda
Source: Vet Med Sci. 2022 Apr 14;8(4):1655–63. doi: 10.1002/vms3.805 (PMC9297783; doi:10.1002/vms3.805)
Supplement: Supplementary file 2 — Supporting Information 1 [file VMS3-8-1655-s001.xlsx]

## Sheet: Sheet1
No	Lab code	District	Species	Type of samples	Sex	RBT	i-ELISA	Culture	ITS PCR	Amos PCR	Bruce Ladder PCR	EIGHT ABORTIGENS PCR PANEL
1	Ab 01	Nyagatare	Cow	Lung+ cotyledons + fluid	Female	NA	NA	Growth	Negative	Negative	Negative	Negative
2	Ab 02	Nyagatare	Cow	Lung+ cotyledons + fluid	Female	NA	NA	Growth	Positive	B.m	B.m	Camp. fetus
3	Ab 03	Nyagatare	Cow	Lung+ cotyledons + fluid	Female	NA	NA	Growth	Negative	Negative	Negative	Negative
4	Ab 04	Nyagatare	Cow	Lung+ cotyledons + fluid	Female	NA	NA	Growth	Negative	Negative	Negative	Lept spp.
5	Ab 05	Nyagatare	Cow	Lung+ cotyledons + fluid	Female	NA	NA	Growth	Negative	Negative	Negative	Negative
6	Ab 06	Kamonyi	Cow	cotyledons + fluid	Female	NA	NA	Growth	Positive	B.a	B.m	-
7	Ab 07	Ruhango	Cow	cotyledons + fluid	Female	NA	NA	Growth	Negative	Negative	Negative	Negative
8	Ab 09	Nyanza	Cow	cotyledons + fluid	Female	NA	NA	Growth	Negative	Negative	Negative	Negative
9	Ab 10	Nyanza	Cow	cotyledons + fluid	Female	NA	NA	Growth	Negative	Negative	Negative	-
10	Ab 11	Nyanza	Cow	cotyledons	Female	NA	NA	Growth	Negative	Negative	Negative	Negative
11	Ab 12	Ruhango	Cow	cotyledons + fluid	Female	NA	NA	Growth	Negative	Negative	Negative	Negative
12	Ab 13	Musanze	Cow	Cotyledon + fluid	Female	NA	NA	Growth	Negative	Negative	Negative	Camp. fetus
13	Ab 14	Nyanza	Cow	Cotyledon + fluid	Female	NA	NA	Growth	Negative	Negative	Negative	Camp. fetus
14	Ab 15	Nyanza	Cow	Cotyledon + fluid & Lungs	Female	NA	NA	Growth	Negative	Negative	Negative	Camp. fetus, Lept spp.
15	Ab 16	Nyanza	Cow	cotyledon + Fluid & Lungs	Female	NA	NA	Growth	Negative	Negative	Negative	Camp. fetus
16	Ab 17	Nyanza	Cow	cotyledon + Fluid & Lungs	Female	NA	NA	Growth	Negative	Negative	Negative	Camp. fetus, Lept spp.
17	Ab 18	Nyanza	cow	Cotyledon + Fluid	Female	NA	NA	Growth	Negative	Negative	Negative	Camp. fetus
18	Ab19	Nyanza	Cow	cotyledon + Fluid & Lungs	Female	NA	NA	Growth	Negative	Negative	Negative	Lept spp.
19	RW13s	Nyagatare	Goat	swab	Female	NA	NA	Growth	Positive	B.m,B.a	B.m	NA
20	Ab 08	Nyagatare	Goat	cotyledons + Fluid	Female	Positive	Positive	Growth	Positive	B.m,	B.m	NA
21	RW06s	Nyagatare	Goat	swab + Blood	Female	Positive	Positive	Growth	Positive	B.m, B.a	B.m	NA
22	RW07s	Nyagatare	Goat	swab + Blood	Female	Positive	Positive	Growth	Positive	B.m, B.a	B.a	NA
23	RW01s	Nyagatare	Goat	Blood	Female	Positive	Positive	NA	NA	NA	NA	NA
24	RW02s	Nyagatare	Goat	Blood	Female	Positive	Positive	NA	NA	NA	NA	NA
25	RW03s	Nyagatare	Goat	Blood	Female	Positive	Positive	NA	NA	NA	NA	NA
26	RW04s	Nyagatare	Goat	Blood	Male	Positive	Positive	NA	NA	NA	NA	NA
27	RW05s	Nyagatare	Goat	Blood	Female	Positive	Positive	NA	NA	NA	NA	NA
28	RW08s	Nyatare	Goat	Blood	Female	Positive	Positive	NA	NA	NA	NA	NA
29	RW09s	Nyagatare	Goat	Blood	Male	Positive	Positive	NA	NA	NA	NA	NA
30	RW10S	Nyagatare	Goat	Blood	Female	Positive	Positive	NA	NA	NA	NA	NA
